# Supplementary material for: Taiwan Green Propolis Nanoparticles Induce Antiproliferation and Apoptosis in Oral Cancer Cells
Source: Biomedicines. 2025 Apr 9;13(4):921. doi: 10.3390/biomedicines13040921 (PMC12025001; doi:10.3390/biomedicines13040921)
Supplement: Supplementary file 1 [file biomedicines-13-00921-s001.zip]

Archive with 1 entries (1 files):
- biomedicines-3498998-supplementary.pdf
